# Supplementary material for: Recovery planning towards doubling wild tiger Panthera tigris numbers: Detailing 18 recovery sites from across the range
Source: PLoS One. 2018 Nov 8;13(11):e0207114. doi: 10.1371/journal.pone.0207114 (PMC6224104; doi:10.1371/journal.pone.0207114)
Supplement: S1 Table — Comparison of management attention in terms of financial commitment and/or protection capacity between the recovery site and adjoining source or high density populations in the landscape. (XLSX) [file pone.0207114.s004.xlsx]

## Sheet: S1 Table
S1 Table. Comparing recovery sites to sources. Comparison of management attention in terms of financial commitment and/or protection capacity between the recovery site and adjoining source or high density populations in the landscape.
S. No.	Recovery Site	Tiger Conservation Landscape (TCL)	TCL Category	Funding	Protection capacity		Source and/or protected tiger populations in the landscape	Funding	Protection capacity		References
				USD/km2/year	Number of camps/100 km2	Number of personnel/100km2		USD/km2/year	Number of camps/100km2	Number of personnel/100km2
1	Sikhote Alin-Sidatun-Udege	Russian Far East – China	Global Priority	10.61	0.05	0.14	Sikhote-Alin	321.88	0.15	1.1	[1]
2	Suiyang-Wangquing-Hunchun	Russian Far East – China	Global Priority			0.72	Land of the Leopard National Park	998.57	0.25	1.86	[1]
3	Rimbang Baling	Bukit Rimbang Baling	Long-term Priority			0.07	Kerinci Seblat National Park	876.42		1.65	[1]
4	Temengor	Taman Negara – Belum	Global Priority		0		Royal Belum State Park	706	0.34	1.02	[1]
5	Mae Wong-Khlong Lan	Tenasserims	Global Priority				Huai Khakhaeng Wildlife Sanctuary	963.57		6.59	[1,2]
6	Srepok	Southern Annamites	Global Priority			0.5					[2]
7	Yok Don	Yokdon	Regional Priority
8	Manas	Northern Forest Complex - Namdapha - Royal Manas	Global Priority	268.35		16.51	Kaziranga Tiger Reserve	1125.4	28.37	127.44	[1,3,4]
9	Valmiki	Chitwan	Regional Priority	503.77	2.78		Chitwan National Park	561.04	5.47	107.29	[1,3,4]
10	Parsa	Chitwan	Regional Priority		2		Chitwan National Park	561.04	5.47	107.29	[1]
11	Banke	Bardia	Regional Priority		2.78	115.45	Bardiya National Park	367.99	5.47	94.67	[1]
12	Shuklaphanta	Shuklaphanta	Regional Priority	249.18	4.59	212.59					[1,3,4]
							Pilibhit Tiger Reserve	1257.88		12.5
13	Nandhaur	Corbett – Sonanadi	Global Priority			11.43	Pilibhit Tiger Reserve	1257.88		12.5	[1,3,4]
							Corbett Tiger Reserve	607.04	25.84	54.72
14	Western Rajaji	Rajaji Minor	Long-term Priority	814.48		44.74	Eastern Rajaji Tiger Reserve	993	5.33	38	[1,3,4]
							Corbett Tiger Reserve	607.04	25.84	54.72
15	Balaghat	Kanha – Phen	Global Priority				Kanha Tiger Reserve	1730.73	19.14		[1,3,4]
							Pench Tiger Reserve	872.93	35.9
16	Achanakmar	Kanha – Phen	Global Priority	483.43			Kanha Tiger Reserve	1730.73	19.14		[1,3,4]
17	Sathyamangalam	Biligiri Range	Global Priority	420.15	0.86	5.67	Mudumalai Tiger Reserve	955.87	3.05	20.76	[1,3,4]
							Bandipur Tiger Reserve	752.02	3.43	13.73
							Biligiri Ranganth Temple Tiger Reserve	789.23	4.17	16.7
18	Anamalai-Vazhachal	Anamalai-Parambikulam	Insufficient data	290.29			Parambikulam Tiger Reserve	653.92	3.88	17.865	[1,3,4]
				380.03	1.86	40.78		890.01	4.29	46.21
