# Supplementary material for: Recovery planning towards doubling wild tiger Panthera tigris numbers: Detailing 18 recovery sites from across the range
Source: PLoS One. 2018 Nov 8;13(11):e0207114. doi: 10.1371/journal.pone.0207114 (PMC6224104; doi:10.1371/journal.pone.0207114)
Supplement: S2 Table — The five broad groups into which identified recovery sites fell based on known patterns of tiger and/or prey occurrence. (XLSX) [file pone.0207114.s005.xlsx]

## Sheet: S2 Table 
S2 Table. Five recovery site classes. The five broad groups into which identified recovery sites fell based on known patterns of tiger and/or prey occurrence.
		Source site	Recovery site	Support region
Source sites
	These are sites (or sections of sites) identified by Walston et al [1]as a "Source", which can host significant recoveries in of themselves.
1	Sikhote Alin-Sidatun-Udege	Recent information [2,3] reveals that the Sikhote-Alin reserve could serve as a source. However, it currently supports a lower density than it historically supported	Sikhote Alin, Udegeiskaya Legenda National Park & Sidatun delineated as a recovery site	No support region delineated as the recovery site is not dependent on an external source
4	Temengor	Rayan and Linkie [4] highlight that Royal Belum State Park could serve as a source	Temengor Forest Reserve delineated as a recovery site	Amanjaya Forest Reserve that provides connectivity between the source and recovery site is delineated as the support region
10	Parsa	Dhakal et al.[5] highlight that Chitwan is a high density source	Parsa Wildlife Reserve is delineated as a recovery site	The buffer zone of Parsa Wildlife Reserve is delineated as the support region
12	Shuklaphanta	Dhakal et al. [5] highlight that Shuklaphanta Wildlife Reserve currently supports a lower density than it historically supported [6,7].	Shuklaphanta Wildlife Reserve is delineated as a recovery site, not dependent on an external source	The buffer zone of Shuklaphanta Wildlife Reserve is delineated as the support region
14	Western Rajaji	Harihar et al. [8] highlight that Chilla range of Eastern Rajaji Tiger Reserve could serve as a source	Western Rajaji Tiger Reserve is delineated as a recovery site	Ghauri range of Eastern Rajaji Tiger Reserve, parts of Narendranagar and Dehradun Forest Division that provides connectivity between the source and recovery site are delineated as the support region
18	Anamalai-Vazhachal	Jhala et al., [9] suggests that Parambikulam Wildlife Sanctuary and eastern Anamalai Tiger Reserve could serve as a source	Western Anamalai Tiger Reserve is delineated as a recovery site	Central Anamalai Tiger Reserve (that provides connectivity between the source and recovery site) and parts of Vazhachal Forest Division (that buffer Parambikulam Wildlife Sanctuary) are delineated as the support region
Recovery sites abutting functional source sites
	These are recovery sites that are abutting, or more specifically sharing a boundary with, previously identified [1]source sites that are known to be functional.
2	Suiyang-Wangquing-Hunchun	Land of the Leopard National Park is identified based on a recent assessments by WWF and WCS, Russia [2,3].	Suiyang-Wangquing-Hunchun delineated as a recovery site based on recent surveys [10].	No support region delineated
5	Mae Wong-Khlong Lan	Huai Kha Khaeng and Thung Yai Naresuan identified as a source. Supported by a recent assessment by [11].	Mae Wong-Khlong Lan delineated as a recovery site based on recent surveys [12].	Buffering forests of Umpang Wildlife Sanctuary to the west and Klong Wang Chao National Park to the north delineated as support region
9	Valmiki	Chitwan National Park of the Chitwan/Parsa source complex is identified as the source based on the assessment by Dhakal et al. [5].	The central ranges of Valmiki Tiger Reserve delineated as a recovery site based on surveys recent [9].	Buffering forests in the eastern and western ranges of Valmiki Tiger Reserve delineated as support region
11	Banke	Bardia National Park is identified as the source based on the assessment by Dhakal et al.[5].	Banke National Park is delineated as a recovery site based on surveys by Dhakal et al.[5].	The buffer zone of Banke National Park is delineated as the support region
17	Sathyamangalam	Biligiri Rangaswamy Temple Tiger Reserve and Eastern Sathyamanagalam Tiger Reserve are demarcated as the source sites based on assessments by WWF-India and TNFD [13,14] and Jhala et al.,[9]	Sathyamangalam and TN Palayam ranges of the Sathyamangalam Wildlife Sanctuary in south-eastern Sathyamanagalam Tiger Reserve are delineated as the recovery site based on surveys by WWF-India and TNFD [13].	Talamalai and Guthiyalathur Reserve Forests that provide connectivity between Biligiri Rangaswamy Temple Tiger Reserve and Eastern Sathyamanagalam Tiger Reserve to the recovery site are delineated as the support region
Recovery sites disjunct from functional source site
	These are recovery sites that are embedded within tiger conservation landscapes with functional sources sites.
15	Balaghat	Kanha and Pench Tiger Reserves are functional sources in the landscape [9].	Two ranges (North and South Lamta) of North and two ranges (Logur and Balaghat) of South Balaghat division demarcated as the recovery site as they form the largest un-fragmented block of forest based on surveys by WWF- India.	Three ranges (North Ukuwa, East and West Baihar) of North Balaghat forest division is mostly fragmented and provides connectivity to Kanha Tiger Reserve and three ranges (Laalburra, Waraseoni and parts of Katanji) of South Balaghat forest division provides connectivity to Pench Tiger Reserve. Delineation is based on a connectivity model implemented in CIRCUITSCAPE (see S3 Figure)
16	Achanakmar	Kanha Tiger Reserve is the functional source in the landscape [9].	Achanakmar Wildlife Sanctuary within Achanakmar Tiger Reserve is demarcated as the recovery site based on surveys by Jhala et al.[9].	Buffer zone of Achanakmar Tiger Reserve, the Kanha-Achanakmar corridor and Phen WLS delineated as the support regions based on a connectivity model implemented in CIRCUITSCAPE (see S3 Figure)
Standalone recovery sites in extant range
	These are recovery sites that are embedded within tiger conservation landscapes where connectivity to functional sources sites is weak/too distant.
3	Rimbang Baling	Kerinci Seblat National Park is a potential source in the landscape. Yet, the source is not included in the recovery system.	Rimbang Baling wildlife Reserve is delineated as the recovery site, not dependent on an external source, based on assessment by Sunarto et al.,[15].	Buffering forest areas between Bukit Bungkuk Nature Reserve in the north to Bukit Betabuh Protected Forest in the south and the Cumi-Cumi corridor areas are delineated as the support region
8	Manas	No previously identified source sites in this section of the landscape [1].	Manas National Park of Manas Tiger Reserve is delineated as the recovery site, not dependent on an external source [16].	Royal Manas National Park in Bhutan that buffers the recovery site is delineated as the support region
13	Nandhaur	Corbett Tiger Reserve and Shuklaphanta are potential sources in the landscape. However, connectivity is tenuous between the source and the recovery site	Sections of Champawat,	No support region delineated
			Haldwani and Terai East forest Divisions, inclusive of Nandhaur Wildlife Sanctuary are delineated as the recovery site, not dependent on an external source [17].
Recovery sites in landscapes where tigers are locally/functionally extinct
	These are recovery sites that are embedded within tiger conservation landscapes with no evidence of breeding populations
6	Srepok	No source sites in the landscape	Mondulkiri Protected ForestSrepok Wildlife Sanctuary delineated as the recovery site. Long-term monitoring suggests that tigers occurred in the region until 2010 [18].	No support region delineated
7	Yok Don	No source sites in the landscape	Yok Don National Park delineated as the recovery site. Last record of tiger unknown, but present in late 1980s.	No support region delineated
