# Supplementary material for: Recovery planning towards doubling wild tiger Panthera tigris numbers: Detailing 18 recovery sites from across the range
Source: PLoS One. 2018 Nov 8;13(11):e0207114. doi: 10.1371/journal.pone.0207114 (PMC6224104; doi:10.1371/journal.pone.0207114)
Supplement: S3 Table — Availability of baseline data and data sources of tigers and prey at the 18 recovery sites. (XLSX) [file pone.0207114.s006.xlsx]

## Sheet: S3 Table 
S3 Table. Tiger and prey baselines. Availability of baseline data and data sources of tigers and prey at the 18 recovery sites.
S. No.	Site	Baseline data on tigers	Baseline estimate		Type & Source	Baseline data on prey	Type & Source
			Population size	Population density (per 100km2)
1	Sikhote Alin-Sidatun-Udege	ü	25	0.22±0.03	Spatially explicit capture-recapture based estimate of density [1–4]	o	Track counts based density estimate [1,2,5]
2	Suiyang-Wangquing-Hunchun	ü	22	0.20±0.04	Spatially explicit capture-recapture based estimate of density [6,7]	o	Track counts based density estimate [8,9]
3	Rimbang Baling	ü	7	0.31±0.17	Spatially explicit capture-recapture based estimate of density [10,11]
4	Temengor	ü	9	0.61 ± 0.31	Spatially explicit capture-recapture based estimate of density [12]	o	Relative abundance, biomass and occupancy [12]
5	Mae Wong-Khlong Lan	ü	10	0.21±0.09	Spatially explicit capture-recapture based estimate of density [13–15]
6	Srepok	ü	0	0	[16]	ü	Line transect based density estimate [16]
7	Yok Don	û	0	0	[16]
8	Manas	ü	20	0.75±0.21	Spatially explicit capture-recapture based estimate of density [17]	ü	Line transect based density estimate [18]
9	Valmiki-Parsa (Valmiki)	ü	8	1.49±0.32	Spatially explicit capture-recapture based estimate of density [19]
10	Valmiki-Parsa (Parsa)	ü	8	1.6±0.9	Spatially explicit capture-recapture based estimate of density [20]	ü	Line transect based density estimate [20]
11	Banke	ü	6	1.1±0.7	Spatially explicit capture-recapture based estimate of density [20]	ü	Line transect based density estimate [20]
12	Shuklaphanta	ü	19	6.3±0.18	Spatially explicit capture-recapture based estimate of density [20]	ü	Line transect based density estimate [20]
13	Nandhaur	ü	11	2.9±1	Spatially explicit capture-recapture based estimate of density [21]	ü	Line transect based density estimate [21]
14	Western Rajaji	ü	2	0.28±0.23	Spatially explicit capture-recapture based estimate of density [22,23]	ü	Line transect based density estimate [24]
15	Balaghat	ü	5	1.09±0.52	Spatially explicit capture-recapture based estimate of density	û
16	Achanakmar	ü	1	0.11±0.01	Spatially explicit capture-recapture based estimate of density [25]	û
17	Sathyamangalam	ü	10	1.58±0.98	Spatially explicit capture-recapture based estimate of density [26]	û
18	Anamalai-Vazhachal	ü	2	1.18±0.46	Spatially explicit capture-recapture based estimate of density [27]	û
