# Supplementary material for: Recovery planning towards doubling wild tiger Panthera tigris numbers: Detailing 18 recovery sites from across the range
Source: PLoS One. 2018 Nov 8;13(11):e0207114. doi: 10.1371/journal.pone.0207114 (PMC6224104; doi:10.1371/journal.pone.0207114)
Supplement: S4 Table — The two broad strategies used to estimate the potential population recovery targets at 18 recovery sites based on the resolution at which data on tiger and prey abundances, and associated habitat and threat covariates were available. (XLSX) [file pone.0207114.s007.xlsx]

## Sheet: S4 Table
S4 Table. Setting recovery targets at sites. The two broad strategies used to estimate the potential population recovery targets at 18 recovery sites based on the resolution at which data on tiger and prey abundances, and associated habitat and threat covariates were available.
Site (Landscape, Country)		Setting recovery targets
Setting recovery targets with site-level data
	Srepok	Using ideal female territory size of 70km2 from similar habitats [1]. Existing prey data [2]and required prey densities (inferred from K) were used to set prey recovery targets. PVA modified based on the scenarios outlined in [3] was used to assess potential timelines of recovery. Uncertainty in target derived from the scaling model used.
	Shuklaphanta	Using historical maxima [4]. Data reveals that tiger densities were unnaturally depressed owing to poaching and are recovering [5]. PVA assessed the effects of poaching (the primary threat) on the recovery of tigers. Uncertainty in target derived from estimate uncertainty of historical maxima.
	Nandhaur	Using potential prey maxima derived from a spatially-explicit prey density model [6]. Existing prey data [7] and potential species specific demographic parameters [8], were first used to assess prey recovery trajectories using PVA. Following this, PVA to assess tiger recovery was carried out with K increasing over time. Uncertainty in target derived from the scaling model used.
	Western Rajaji	Using existing prey densities derived from a spatially-explicit prey density model [6]. PVA assessed the effects of supplementation, restoration of connectivity (the primary threat) and poaching on the recovery of tigers. Uncertainty in target derived from the scaling model used.
Setting recovery targets with landscape-level data
	Sikhote Alin-Sidatun-Udege	Using potential prey biomass information and historical maxima [9–11]. Uncertainty in target derived from estimate uncertainty of historical maxima.
	Suiyang-Wangquing-Hunchun	Using a habitat-based population estimation approach [12,13]. Uncertainty in target derived from the published model.
	Rimbang Baling (Central Sumatra, Indonesia)	Using the population density at the source site [14]. Uncertainty in target derived from estimate uncertainty at the source.
	Temengor (Banjaran Titiwangsa, Malaysia)	Using the population density at the source site [15]. Uncertainty in target derived from estimate uncertainty at the source.
	Mae Wong-Khlong Lan (Dawna Tennaserim, Thailand)	Using the population density across the source site and adjacent PA's [16–18]. Uncertainty in target derived from estimate uncertainty at the source.
	Manas (Greater Manas, India)	Using existing prey densities [19]. Data reveals that tiger densities are unnaturally depressed owing to poaching. Uncertainty in target derived from the scaling model used.
	Yok Don (Eastern Plains, Vietnam)	Using potential prey biomass information [3]. Uncertainty in target derived from the scaling model used.
	Valmiki (Terai Arc, India)	Using the population density at the source site [20]. Uncertainty in target derived from estimate uncertainty at the source.
	Parsa (Terai Arc, Nepal)	Using the population density at the source site [20]. Uncertainty in target derived from estimate uncertainty at the source.
	Banke (Terai Arc, Nepal)	Using the population density at the source site [20]. Uncertainty in target derived from estimate uncertainty at the source.
	Balaghat (Central India, India)	By estimating the 25% quartile, median and 75% quartile of the range of estimates of tiger densities from reserves in the Central Indian landscape [21,22].
	Achanakmar (Central India, India)	By estimating the 25% quartile, median and 75% quartile of the range of estimates of tiger densities from reserves in the Central Indian landscape [21,22].
	Sathyamangalam (Western Ghats, India)	Using the population density at the source site [23]. Uncertainty in target derived from estimate uncertainty at the source.
	Anamalai-Vazhachal (Western Ghats, India)	By estimating the 25% quartile, median and 75% quartile of the range of estimates of tiger densities from similar habitat types in the landscape [23].
