# Supplementary material for: Recovery planning towards doubling wild tiger Panthera tigris numbers: Detailing 18 recovery sites from across the range
Source: PLoS One. 2018 Nov 8;13(11):e0207114. doi: 10.1371/journal.pone.0207114 (PMC6224104; doi:10.1371/journal.pone.0207114)
Supplement: S5 Table — Baseline and target tiger population densities and sizes for the 18 recovery sites. (XLSX) [file pone.0207114.s008.xlsx]

## Sheet: S5 Table 
S5 Table. Baseline and target population sizes. Baseline and target tiger population densities and sizes for the 18 recovery sites.
		Baseline				Target
S. No.	Recovery Site	Population density (per 100km2)	Population size	Confidence limits		Population density (per 100km2)	Population size	Confidence limits
1	Sikhote Alin-Sidatun-Udege	0.22±0.03	25	20 - 30		0.65±0.1	72	60 - 95
2	Suiyang-Wangquing-Hunchun	0.20±0.04	22	15 - 33		0.23±0.03	33	32 - 40
3	Rimbang Baling	0.31±0.17	11	11 - 20		0.74 ± 0.65	13	08. - 21
4	Temengor	0.61 ± 0.31	9	3 - 23		1.95 ± 0.48	29	15 - 43
5	Mae Wong-Khlong Lan	0.21±0.09	3	3 - 9		2.4±0.3	20	13 - 29
6	Srepok	0	0	0 - 0		2.72±0.75	46	33 - 59
7	Yok Don	0	0	0 - 0		1.13±0.75	13	09. - 17
8	Manas	0.8±0.27	20	15 - 32		2.15±0.2	40	36 - 53
9	Valmiki	1.49±0.32	8	4 - 12		5.04±0.2	28	26 - 30
10	Parsa	1.6±0.9	8	4 - 16		4.22±0.17	21	19 - 23
11	Banke	1.1±0.7	6	3 - 11		3.61±0.19	20	17 - 21
12	Shuklaphanta	6.3±0.18	19	13 - 24		10±2.01	31	25 - 35
13	Nandhaur	2.9±1	11	9 - 19		4.61±0.46	72	58 - 85
14	Western Rajaji	0.28±0.23	2	2 - 5		5.79±0.85	33	23 - 42
15	Balaghat	1.09±0.52	9	7 - 17		5.1±0.3	22	14 - 30
16	Achanakmar	0.11±0.01	1	1 - 3		3.86±0.3	19	14 - 24
17	Sathyamangalam	1.54±0.98	9	6 - 19		7.3±1.05	42	30 - 53
18	Anamalai-Vazhachal	1.18±0.46	2	2 - 4		7±1.02	31	22 - 39
			165	118 - 277			585	454 - 739
