# Supplementary material for: Recovery planning towards doubling wild tiger Panthera tigris numbers: Detailing 18 recovery sites from across the range
Source: PLoS One. 2018 Nov 8;13(11):e0207114. doi: 10.1371/journal.pone.0207114 (PMC6224104; doi:10.1371/journal.pone.0207114)
Supplement: S6 Table — Conservation actions that are, either in place or proposed, to initiate tiger and prey recoveries at each of the sites. (XLSX) [file pone.0207114.s009.xlsx]

## Sheet: S6 Table 
S6 Table. Conservation actions. Conservation actions that are, either in place or proposed, to initiate tiger and prey recoveries at each of the sites.
S. No.	Site	Recovery actions for tigers						Recovery actions for prey				Management effectiveness evaluations	Law Enforcement Monitoring implementation
1	Sikhote Alin-Sidatun-Udege	Law enforcement	Prey recovery	Community engagement	Improve Management	Connectivity		Anti poaching	Habitat management			CA|TS Approved	SMART Implemented
2	Suiyang-Wangquing-Hunchun	Law enforcement	Prey recovery	Community engagement				Anti poaching	Species supplementation	Habitat management		-	SMART Implemented
3	Rimbang Baling	Improve Management	Law enforcement	Prey recovery	Multi-stakeholder engagement	Connectivity		Anti poaching	Habitat management			-	SMART Implemented
4	Temengor	Law enforcement	Prey recovery	Connectivity				Anti poaching	Species supplementation	Habitat management		-
5	Mae Wong-Khlong Lan	Prey recovery	Community engagement	Law enforcement				Anti poaching	Community engagement	Habitat management		-	SMART Implemented
6	Srepok	Improve Management	Law enforcement	Prey recovery	Community engagement	Tiger Reintroduction		Anti poaching	Community engagement	Habitat management		-	SMART Implemented
7	Yok Don	Law enforcement	Prey recovery	Tiger Reintroduction	Improve Management	Community engagement		Anti poaching	Habitat management			-
8	Manas	Law enforcement	Prey recovery	Habitat management				Anti poaching	Anti Grazing	Species supplementation	Habitat management	MEETR evaluated	M-STrIPES to be implemented
9	Valmiki-Parsa (Valmiki)	Prey recovery	Law enforcement	Habitat management				Habitat management	Anti Grazing			MEETR evaluated	M-STrIPES to be implemented
10	Valmiki-Parsa (Parsa)	Law enforcement	Community engagement	Prey recovery				Anti poaching	Habitat management			CA|TS Registered	SMART Implemented
11	Banke	Law enforcement	Prey recovery	Habitat management				Anti Grazing	Habitat management	Community engagement	Anti poaching	CA|TS Registered	SMART Implemented
12	Shuklaphanta	Law enforcement	Community engagement	Connectivity				Anti Grazing	Habitat management	Community engagement		CA|TS Registered	SMART Implemented
13	Nandhaur	Prey recovery	Law enforcement	Community engagement	Habitat management	Connectivity		Anti poaching	Community engagement	Habitat management		CA|TS Registered	M-STrIPES to be implemented
14	Western Rajaji	Tiger Reintroduction	Connectivity	Law enforcement	Community engagement			Community Engagement				-	M-STrIPES to be implemented
15	Balaghat	Improve Management	Prey recovery	Law enforcement	Community engagement	Connectivity		Anti poaching	Anti Grazing	Community engagement	Habitat management	-
16	Achanakmar	Community engagement	Law enforcement	Prey recovery	Habitat management	Connectivity		Habitat management	Species supplementation	Anti Grazing		MEETR evaluated	M-STrIPES to be implemented
17	Sathyamangalam	Law Enforcement	Prey recovery	Community engagement	Habitat Management	Connectivity		Anti poaching	Anti Grazing	Habitat management		MEETR evaluated	M-STrIPES to be implemented
18	Anamalai-Vazhachal	Law Enforcement	Prey recovery	Habitat Management	Community engagement	Connectivity		Anti poaching	Anti Grazing	Community engagement	Habitat management	MEETR evaluated	M-STrIPES to be implemented
Detailed are the sites where Management Effectiveness (such as CA|TS; Conservation Assured Tiger Standards and MEETR; Management Effectiveness of Tiger Reserves) and Law Enforcement Monitoring standards (such as SMART; Spatial Monitoring And Reporting Tool and M-Stripes; Monitoring System for Tigers - Intensive Patrolling and Ecological Status) are either in place or proposed (Data source: http:/…
