# Supplementary material for: Recovery planning towards doubling wild tiger Panthera tigris numbers: Detailing 18 recovery sites from across the range
Source: PLoS One. 2018 Nov 8;13(11):e0207114. doi: 10.1371/journal.pone.0207114 (PMC6224104; doi:10.1371/journal.pone.0207114)
Supplement: S7 Table — Threats to connectivity between the source and recovery site or in the support region. (XLSX) [file pone.0207114.s010.xlsx]

## Sheet: S7 Table 
S7 Table. Threats to connectivity. Threats to connectivity between the source and recovery site or in the support region.
S. No.	Site	Support region delineated?	Purpose of support region	Threats
				Current and proposed Roads	Villages and encroachments	Mines	Hydro-electric & irrigation	Railways	Others
1	Sikhote Alin-Sidatun-Udege	NO	-	Border roads		Gold mining deposit
				Logging road networks
2	Suiyang-Wangquing-Hunchun	NO	-	Border road	Villages				International border fencing
3	Rimbang Baling	YES	Buffer to Tx2 site	Logging road networks	Logging mediated forest encroachments				Forest loss
4	Temengor	YES	Connectivity between Tx2 & Source site	Federal Route 4			Mini hydroelectric projects
5	Mae Wong-Khlong Lan	YES	Buffer to Tx2 site	Proposed expansion of road 1117			Proposed Mae-Wong river dam
6	Srepok	YES	Buffer to Tx2 site	Provincial Road Network 76-141	Encroachment and new settlements within the landscape	Two exploration licenses granted within SWS with 12 in connected PA			Land conversion, expansion and creation of new land concession
7	Yok Don	NO	-	Border road (14C); proposed border gate road	102 HH in core, encroachment on boundary		Proposed Drang Phok project
8	Manas	YES	Buffer to Tx2 site	Proposed border road
9	Valmiki-Parsa (Valmiki)	YES	Buffer to Tx2 site	Proposed border road	Villages
10	Valmiki-Parsa (Parsa)	YES	Buffer to Tx2 site		Villages	Sand & Boulder
					Forest encroachments
11	Banke	YES	Buffer to Tx2 site	National Highway (H12)	Villages	Sand & Boulder
				East-West Highway (H01)	Forest encroachments
12	Shuklaphanta	YES	Buffer to Tx2 site		Forest encroachments
13	Nandhaur	NO	-
14	Western Rajaji	YES	Connectivity between Tx2 & Source site	National Highway 58	Villages		Mini hydroelectric projects	Railway line
							Irrigation canals
15	Balaghat	YES	Connectivity between Tx2 & Source site	National Highway 7	Villages	Manganese & Copper		Railway line
				State Highways 11, 26 & 54	Mining related encroachment
16	Achanakmar	YES	Connectivity between Tx2 & Source site	National Highway 12A	Villages	Manganese & Copper
				State Highways 5 & 9	Mining related encroachment
17	Sathyamangalam	YES	Buffer to Tx2 site		Villages
18	Anamalai-Vazhachal	YES	Connectivity between Tx2 & Source site	State highway 78	Villages
