# Supplementary material for: Recovery planning towards doubling wild tiger Panthera tigris numbers: Detailing 18 recovery sites from across the range
Source: PLoS One. 2018 Nov 8;13(11):e0207114. doi: 10.1371/journal.pone.0207114 (PMC6224104; doi:10.1371/journal.pone.0207114)
Supplement: S8 Table — Summary of demographic parameters used in the Population Viability Analysis. Parameters derived from [1–4]. (XLSX) [file pone.0207114.s011.xlsx]

## Sheet: S8 Table 
S8 Table. Tiger demographic parameters. Summary of demographic parameters used in the Population Viability Analysis for tigers. Parameters derived from [1–4].
Parameters
Reproductive System : Polygamous
	Age of First Reproduction for Females (years)	3
	Age of First Reproduction for Males (years)	4
	Maximum Age of Reproduction for Females (years)	12
	Maximum Age of Reproduction for Males (years)	12
	Maximum lifespan (years)	15
	Maximum Number of Broods per Year	1
	Maximum Number of Progeny per Brood	5
	Sex Ratio at Birth	50.:50
Reproductive Rates
	Percent Adult Females Breeding [SD]	50 [10]
	Distribution of number of offspring per female per brood
	1 offspring	0
	2 offsprings	0.23
	3 offsprings	0.58
	4 offsprings	0.17
	5 offsprings	0.02
Mortality Rates
	Annual Mortality of Females from age 0 to 1 [SD]	40 [10]
	Annual Mortality of Females from age 1 to 2 [SD]	10 [5]
	Annual Mortality of Females from age 2 to 3 [SD]	30 [5]
	Annual Mortality of Females after age 3 [SD]	10 [5]
	Annual Mortality of Males from age 0 to 1 [SD]	40 [10]
	Annual Mortality of Males from age 1 to 2 [SD]	10 [5]
	Annual Mortality of Males from age 2 to 3 [SD]	30 [5]
	Annual Mortality of Males from age 3 to 4 [SD]	35 [5]
	Annual Mortality of Males after age 3 4[SD]	20 [5]
Mate Monopolization
	Percent Adult Males in the breeding pool	50
