# Supplementary material for: Recovery planning towards doubling wild tiger Panthera tigris numbers: Detailing 18 recovery sites from across the range
Source: PLoS One. 2018 Nov 8;13(11):e0207114. doi: 10.1371/journal.pone.0207114 (PMC6224104; doi:10.1371/journal.pone.0207114)
Supplement: S9 Table — Demographic parameters of the six ungulate species used in the prey recovery model. (XLSX) [file pone.0207114.s012.xlsx]

## Sheet: S9 Table
S9 Table. Prey demographic parameters. Demographic parameters of the six ungulate species used in the prey recovery model.
Species [References]		Red Muntjac	Himalayan Goral	Wild Pig	Chital	Sambar	Nilgai
		[1,2]	[1,3–5]	[1,6,7]	[1,8]	[1,9,10]	[1,11,12]
Reproductive System : Polygamous
	Age of First Reproduction for Females (years)	1	2	1	2	2	2
	Age of First Reproduction for Males (years)	2	3	2	2	2	3
	Maximum Age of Reproduction for Females (years)	15	15	8	13	16	13
	Maximum Age of Reproduction for Males (years)	15	16	9	14	18	14
	Maximum lifespan (years)	16	17	9	15	20	15
	Maximum Number of Broods per Year	1	1	1	1	1	1
	Maximum Number of Progeny per Brood	2	1	13	3	2	3
	Sex Ratio at Birth	50.:50	50.:50	50.:50	50.:50	50.:50	50.:50
Reproductive Rates
	Percent Adult Females Breeding [SD]	85 [10]	85 [10]	65 [10]	80 [10]	80 [10]	80 [10]
	Distribution of number of offspring per female per brood [SD]	1 [0.25]	1 [0.25]	5 [1.5]	1 [0.25]	1 [0.25]	1.3 [0.5]
Mortality Rates
	Annual Mortality of Females from age 0 to 1 [SD]	50 [10]	45 [10]	65 [10]	50 [10]	50 [10]	50 [10]
	Annual Mortality of Females from age 1 to 2 [SD]	10 [5]	20 [5]	20 [5]	10 [5]	10 [5]	10 [5]
	Annual Mortality of Females after age 2 [SD]	-	10 [5]		10 [5]	10 [5]	10 [5]
	Annual Mortality of Males from age 0 to 1 [SD]	50 [10]	45 [10]	65 [10]	50 [10]	50 [10]	50 [10]
	Annual Mortality of Males from age 1 to 2 [SD]	15 [5]	35 [5]	20 [5]	15 [5]	15 [5]	15 [5]
	Annual Mortality of Males after age 2 [SD]	10 [5]	25 [5]	20 [5]	15 [5]	15 [5]	15 [5]
Mate Monopolization
	Percent Adult Males in the breeding pool	100	100	100	100	100	100
Initial population density [SE]*		1.58 [0.12]	0.23 [0.18]	0.89 [0.07]	0.98 [0.07]	2.29 [0.18]	0.9 [0.07]
Carrying capacity density [SE]*		1.75 [0.14]	1.41 [0.19]	4.66 [0.79]	6.88 [0.55]	6.12 [0.48]	2.95 [0.23]
* Initial population size derived from Mann et al., [13] and carrying capacity estimated using the spatially explicit density surface model of Harihar et al., [14]
